# Supplementary material for: Experiencing an art education program through immersive virtual reality or iPad: Examining the mediating effects of sense of presence and extraneous cognitive load on enjoyment, attention, and retention
Source: Front Psychol. 2022 Sep 15;13:957037. doi: 10.3389/fpsyg.2022.957037 (PMC9521546; doi:10.3389/fpsyg.2022.957037)
Supplement: Supplementary file 2 [file Data_Sheet_1.csv]

Data Sheet 1
group	number	gender	age	SSQ	prior_know	likeness	intention_pre	SSQ_1	SSQ_2	SSQ_3	SSQ_4	SSQ_5	SSQ_6	SSQ_7	SSQ_8	SSQ_9	SSQ_10	SSQ_11	SSQ_12	SSQ_13	SSQ_14	SSQ_15	SSQ_16	telepresence_1	telepresence_2	telepresence_3	telepresence_4	telepresence_5	telepresence_6	telepresence_7	telepresence_8	enjoy	viewing	comment	familiar	attention_1	attention_2	attention_3	attention_4	cognitive_Load_1	cognitive_Load_2	cognitive_Load_3	retention	telepresence	enjoyment	attention_overall	ECL
1	1	1	18	1.625	4	5	4	1	1	1	2	2	3	1	1	4	1	3	2	1	1	1	1	4	5	4	4	4	2	3	4	4	5	5	4	4	3	5	4	1	2	2	6	3.75	4.66666666666667	4	1.66666666666667
0	2	1	24	1	2	4	5	1	1	1	1	1	1	1	1	1	1	1	1	1	1	1	1	4	3	4	4	3	4	3	5	4	4	4	4	4	4	4	4	1	1	1	7	3.75	4	4	1
0	3	1	18	1.125	2	3	3	1	1	1	1	2	1	1	1	2	1	1	1	1	1	1	1	2	2	2	3	1	3	2	2	3	2	2	3	4	4	3	3	2	2	3	6	2.125	2.33333333333333	3.5	2.33333333333333
0	4	1	19	1.1875	3	3	4	1	1	1	1	1	1	1	1	1	1	2	2	2	1	1	1	3	3	4	3	2	4	3	4	4	4	4	3	4	4	3	3	2	2	2	9	3.25	4	3.5	2
0	5	2	22	1.3125	2	3	4	1	1	1	2	1	1	1	1	2	2	1	2	2	1	1	1	3	4	3	4	3	2	2	3	4	4	4	3	3	4	4	4	4	3	4	7	3	4	3.75	3.66666666666667
1	6	2	20	1.75	3	3	3	2	3	2	3	2	1	1	1	1	1	3	3	2	1	1	1	4	4	5	5	2	3	1	4	4	4	4	3	4	4	4	5	2	2	1	5	3.5	4	4.25	1.66666666666667
1	7	2	24	1	2	4	5	1	1	1	1	1	1	1	1	1	1	1	1	1	1	1	1	4	5	5	5	3	3	4	4	5	4	5	2	5	5	5	5	3	1	1	7	4.125	4.66666666666667	5	1.66666666666667
0	8	2	18	1	4	3	3	1	1	1	1	1	1	1	1	1	1	1	1	1	1	1	1	4	4	4	4	1	3	2	4	2	4	4	4	4	5	5	5	2	2	1	8	3.25	3.33333333333333	4.75	1.66666666666667
0	9	1	18	1.625	2	1	4	1	2	2	2	1	1	1	1	2	2	3	2	1	2	1	2	1	1	1	3	1	1	1	4	4	4	4	4	4	3	4	2	2	1	1	5	1.625	4	3.25	1.33333333333333
1	10	2	21	1.4375	3	2	4	1	2	2	2	1	1	1	2	1	2	2	1	1	1	2	1	5	5	4	4	2	4	2	4	4	4	4	3	4	4	4	4	2	2	2	4	3.75	4	4	2
0	11	1	22	1.0625	2	3	1	1	1	1	2	1	1	1	1	1	1	1	1	1	1	1	1	3	2	2	3	2	1	2	1	4	4	4	3	5	5	4	4	2	1	1	8	2	4	4.5	1.33333333333333
0	12	1	18	1.25	3	4	3	1	1	1	2	2	1	1	1	2	2	1	1	1	1	1	1	3	4	3	2	2	1	1	1	3	4	4	4	2	2	3	2	1	1	1	7	2.125	3.66666666666667	2.25	1
0	13	2	18	1.5625	2	3	3	1	2	1	2	2	1	1	1	2	2	2	2	2	2	1	1	4	3	3	4	2	4	2	4	4	4	4	3	3	4	4	4	2	2	2	6	3.25	4	3.75	2
0	14	2	23	1.375	3	4	4	1	2	1	1	2	2	1	1	2	1	2	1	1	2	1	1	3	2	5	4	2	3	2	4	4	4	5	4	4	3	4	4	2	1	1	4	3.125	4.33333333333333	3.75	1.33333333333333
0	15	1	18	1.3125	1	1	1	1	1	1	2	2	1	1	1	3	2	1	1	1	1	1	1	1	1	1	4	1	4	1	5	4	3	4	4	4	4	3	4	4	1	1	6	2.25	3.66666666666667	3.75	2
1	16	2	23	1.1875	2	3	4	1	1	1	1	2	1	1	1	3	1	1	1	1	1	1	1	1	2	2	2	1	4	3	3	3	3	3	3	2	2	2	2	1	1	1	5	2.25	3	2	1
1	17	1	19	1.125	3	4	4	1	1	1	2	1	1	1	1	1	1	2	1	1	1	1	1	5	4	5	5	4	2	5	5	5	5	5	4	4	5	5	5	1	1	1	6	4.375	5	4.75	1
0	18	2	17	1.125	2	3	3	1	1	1	1	1	1	1	1	1	1	2	1	1	2	1	1	2	2	2	4	2	2	2	2	3	4	3	4	2	2	3	3	1	1	1	7	2.25	3.33333333333333	2.5	1
1	19	2	21	1.375	3	3		2	2	3	2	1	1	1	1	1	1	1	1	1	2	1	1	5	2	3	3	1	2	2	5	3	4	4	4	4	3	3	2	1	1	1	5	2.875	3.66666666666667	3	1
1	20	1	18	1.0625	3	3	4	1	1	1	1	1	2	1	1	1	1	1	1	1	1	1	1	2	3	1	2	2	1	1	2	5	5	5	4	2	2	4	3	1	1	1	7	1.75	5	2.75	1
1	21	2	21	1.875	3	4	4	2	2	2	2	3	1	1	2	2	2	3	2	2	2	1	1	4	4	4	4	2	1	4	4	4	4	4	4	3	4	4	4	2	1	2	8	3.375	4	3.75	1.66666666666667
0	22	1	20	1.5	2	3	2	1	2	1	2	3	1	2	1	3	2	1	1	1	1	1	1	1	1	1	2	1	2	2	2	2	2	2	2	2	2	2	2	3	3	3	4	1.5	2	2	3
1	23	2	20	1.0625	3	4	5	1	1	1	1	1	1	1	1	1	1	1	1	1	2	1	1	5	4	5	5	2	4	4	5	5	5	5	4	5	5	5	5	1	1	1	7	4.25	5	5	1
0	24	1	21	1.0625	3	4	4	1	1	1	1	1	2	1	1	1	1	1	1	1	1	1	1	5	2	5	5	3	4	2	5	5	5	5	4	4	4	5	4	1	1	1	6	3.875	5	4.25	1
1	25	1	19	1.25	2	4	4	1	2	1	2	2	1	1	1	1	1	2	1	1	1	1	1	4	4	4	4	4	4	2	4	4	4	4	4	4	4	4	4	4	2	2	7	3.75	4	4	2.66666666666667
1	26	1	19	1.5625	2	3	4	1	2	2	2	2	1	1	2	2	1	2	2	1	2	1	1	5	4	4	4	2	3	2	4	4	4	4	4	4	4	4	4	2	1	1	6	3.5	4	4	1.33333333333333
1	27	2	19	1.3125	2	3	3	1	1	1	2	2	1	1	1	2	1	2	2	1	1	1	1	5	3	4	4	4	4	3	5	5	5	4	4	5	5	4	4	1	1	2	7	4	4.66666666666667	4.5	1.33333333333333
1	28	2	18	1.375	3	4	5	1	1	2	2	1	1	1	1	2	3	1	1	1	2	1	1	5	5	5	5	3	3	2	5	5	5	5	4	4	4	5	5	2	1	2	7	4.125	5	4.5	1.66666666666667
1	29	1	19	1.0625	2	4	4	1	1	1	1	1	2	1	1	1	1	1	1	1	1	1	1	5	5	5	5	2	2	2	2	5	5	5	4	4	4	4	4	2	2	2	6	3.5	5	4	2
0	30	2	21	1.4375	3	4	4	2	3	2	2	2	1	1	1	1	2	1	1	1	1	1	1	3	2	2	2	1	2	2	3	3	3	3	2	4	3	4	4	3	3	3	5	2.125	3	3.75	3
0	31	1	18	1	1	3	2	1	1	1	1	1	1	1	1	1	1	1	1	1	1	1	1	4	3	3	2	2	4	2	3	4	3	4	2	4	4	3	3	2	2	2	7	2.875	3.66666666666667	3.5	2
1	32	1	20	1.875	1	3	3	1	1	1	1	4	1	1	3	2	1	4	4	1	3	1	1	1	1	1	1	1	1	1	1	2	2	3	1	5	4	1	1	1	1	1	9	1	2.33333333333333	2.75	1
0	33	1	23	1	2	3	3	1	1	1	1	1	1	1	1	1	1	1	1	1	1	1	1	2	2	2	2	2	1	3	2	3	4	3	3	2	2	2	3	4	4	2	7	2	3.33333333333333	2.25	3.33333333333333
1	34	1	20	1.0625	3	5	5	1	1	1	1	1	1	1	1	1	1	1	1	1	2	1	1	5	5	5	5	3	4	4	5	5	5	5	4	5	5	5	5	1	1	1	7	4.5	5	5	1
0	35	1	25	1	3	4	4	1	1	1	1	1	1	1	1	1	1	1	1	1	1	1	1	4	3	4	5	4	4	3	4	5	4	5	3	4	5	4	4	1	1	1	8	3.875	4.66666666666667	4.25	1
0	36	1	24	1.0625	3	4	3	1	1	1	2	1	1	1	1	1	1	1	1	1	1	1	1	3	4	4	5	2	3	3	5	4	4	4	4	4	4	4	3	2	2	2	7	3.625	4	3.75	2
1	37	1	19	1.0625	3	3	2	1	1	1	2	1	1	1	1	1	1	1	1	1	1	1	1	5	3	4	4	2	1	1	4	4	5	5	4	4	4	5	4	1	1	2	7	3	4.66666666666667	4.25	1.33333333333333
1	38	2	20	1.875	2	3	4	2	1	1	2	3	3	1	1	4	4	2	1	1	2	1	1	5	5	5	4	2	2	2	4	5	5	4	2	4	5	4	5	2	1	2	3	3.625	4.66666666666667	4.5	1.66666666666667
0	39	2	23	1.0625	3	3	4	1	1	1	2	1	1	1	1	1	1	1	1	1	1	1	1	3	3	4	4	3	2	2	2	4	4	4	4	4	4	4	4	3	3	3	7	2.875	4	4	3
1	40	2	18	1.0625	3	4	4	1	1	1	1	1	1	1	1	2	1	1	1	1	1	1	1	4	3	4	3	5	3	4	5	5	5	5	4	4	4	3	4	1	1	2	8	3.875	5	3.75	1.33333333333333
1	41	2	18	1.875	2	3	4	2	3	3	4	1	1	1	2	3	2	2	1	1	2	1	1	4	4	3	2	4	5	4	5	4	5	5	3	4	4	5	4	1	1	2	5	3.875	4.66666666666667	4.25	1.33333333333333
0	42	2	19	1.4375	3	4	4	1	1	1	1	1	1	2	2	2	3	2	1	1	1	2	1	3	2	4	3	2	2	3	3	4	4	4	4	2	2	4	4	3	2	2	9	2.75	4	3	2.33333333333333
1	43	1	20	1	4	4	4	1	1	1	1	1	1	1	1	1	1	1	1	1	1	1	1	4	5	5	3	3	4	2	4	5	5	5	5	5	5	5	5	1	1	1	8	3.75	5	5	1
0	44	2	18	1.1875	2	4	2	1	1	1	1	1	1	1	1	1	1	2	1	2	2	1	1	3	4	5	1	2	4	2	4	4	4	5	4	4	3	4	4	2	1	1	6	3.125	4.33333333333333	3.75	1.33333333333333
0	45	2	18	1	3	4	4	1	1	1	1	1	1	1	1	1	1	1	1	1	1	1	1	4	5	4	4	5	4	3	5	5	5	5	5	5	5	5	5	1	1	1	7	4.25	5	5	1
1	46	2	20	1.1875	2	3	3	2	1	1	2	1	2	1	1	1	1	1	1	1	1	1	1	4	2	1	4	2	1	1	4	4	4	4	3	5	5	5	5	1	1	1	7	2.375	4	5	1
1	47	2	20	1.0625	2	3	4	1	1	1	1	1	1	1	1	1	1	2	1	1	1	1	1	5	5	5	5	2	4	3	5	5	5	5	4	5	4	5	5	1	2	1	4	4.25	5	4.75	1.33333333333333
1	48	2	26	1.25	1	3	3	1	1	1	1	1	1	1	1	2	2	2	1	1	2	1	1	5	5	5	2	5	2	1	5	5	5	5	4	5	5	5	5	1	1	2	6	3.75	5	5	1.33333333333333
0	49	1	20	1.25	4	3	4	1	1	1	1	2	1	1	1	2	3	1	1	1	1	1	1	2	1	2	1	1	1	1	1	4	2	3	3	2	2	3	2	2	2	1	9	1.25	3	2.25	1.66666666666667
1	50	2	24	1.125	2	3	4	1	1	1	1	2	1	1	1	1	2	1	1	1	1	1	1	4	4	4	5	4	2	4	5	4	4	5	4	5	5	4	4	1	1	1	6	4	4.33333333333333	4.5	1
1	51	2	20	1.1875	2	4	5	1	1	1	1	1	2	1	1	2	1	1	1	1	2	1	1	4	5	5	5	3	4	4	5	5	5	4	4	5	5	4	5	2	2	2	4	4.375	4.66666666666667	4.75	2
0	52	2	18	1.125	3	4	3	1	1	1	1	2	1	1	1	1	2	1	1	1	1	1	1	2	2	3	4	3	4	2	4	4	4	4	4	2	4	4	3	1	1	1	6	3	4	3.25	1
0	53	1	22	1.5625	2	3	3	1	2	1	1	2	1	3	1	3	3	2	1	1	1	1	1	4	3	4	2	2	1	1	1	3	4	3	3	2	2	2	3	2	2	3	5	2.25	3.33333333333333	2.25	2.33333333333333
1	54	2	18	1	3	3	4	1	1	1	1	1	1	1	1	1	1	1	1	1	1	1	1	3	3	4	5	2	1	1	4	4	3	4	5	4	5	2	4	1	1	1	8	2.875	3.66666666666667	3.75	1
0	55	1	20	1.125	3	3	2	1	1	1	2	1	2	1	1	1	1	1	1	1	1	1	1	4	3	3	4	2	2	2	2	4	4	5	4	5	5	5	5	2	1	2	6	2.75	4.33333333333333	5	1.66666666666667
0	56	1	20	1.375	3	4	3	1	1	1	1	2	2	1	2	2	1	2	1	1	1	1	2	4	4	3	4	4	1	2	4	4	4	4	4	3	4	4	3	2	2	2	8	3.25	4	3.5	2
1	57	1	19	1.9375	2	4	4	1	1	1	2	3	2	4	1	3	4	2	3	1	1	1	1	1	1	1	4	1	4	5	5	5	5	5	2	2	3	3	3	2	1	1	5	2.75	5	2.75	1.33333333333333
1	58	2	18	1.4375	2	4	5	1	1	1	2	3	1	1	1	2	1	3	2	1	1	1	1	3	2	2	4	1	1	2	4	4	4	5	4	4	4	3	4	2	1	1	7	2.375	4.33333333333333	3.75	1.33333333333333
0	59	1	20	1.1875	2	2	4	1	1	1	2	2	1	1	1	2	1	1	1	1	1	1	1	2	2	2	3	2	2	2	3	4	4	4	4	2	2	3	2	2	2	2	5	2.25	4	2.25	2
